# Supplementary material for: Age-, Sex- and Region-Specific Patterns in Sensitization Rates to Food Allergens and Food Allergy Prevalence in Croatian Children: The H2020 IMPTOX and ERDF P4 Study Findings
Source: Children (Basel). 2026 Feb 6;13(2):234. doi: 10.3390/children13020234 (PMC12939351; doi:10.3390/children13020234)
Supplement: Supplementary file 1 [file children-13-00234-s001.zip]

Archive with 1 entries (1 files):
- children-4101470-supplementary.pdf
